# Supplementary material for: Overlapped Bayesian spatio-temporal models to detect crime spots and their possible risk factors based on the Opole Province, Poland, in the years 2015–2019
Source: Crime Sci. 2023 May 22;12(1):10. doi: 10.1186/s40163-023-00189-0 (PMC10201027; doi:10.1186/s40163-023-00189-0)
Supplement: Supplementary file 1 — Additional file 1. Population, demographic, socio-economic, and crime numbers in Opole Province, Poland, in the years 2015–2019 (Excel sheets) [file 40163_2023_189_MOESM1_ESM.xlsx]

## Sheet: Population
#	administrative code	name	centroids		population					population per 1 km2					deaths per 100 thou.					marriages per 1000 population					working age group in % of total population					% of new flats per 1000 population					apartments per 1,000 marriages					usable floor area per 1,000 population					average usable area of 1 flat
			X	Y	2015	2016	2017	2018	2019	2015	2016	2017	2018	2019	2015	2016	2017	2018	2019	2015	2016	2017	2018	2019	2015	2016	2017	2018	2019	2015	2016	2017	2018	2019	2015	2016	2017	2018	2019	2015	2016	2017	2018	2019	2015	2016	2017	2018	2019
1	1601011	Brzeg	17.4656	50.8549	36469	36292	36110	35930	35709	2496	2484	2472	2459	2444	1111.1	1107.7	1198.6	1180.7	1095	4.8	4.9	4.9	4.6	4.1	61.3	60.6	60	59.1	58.6	2.5	0.8	2.7	4.1	1.5	528	162	551	886	358	167.2	70.4	201.6	236.3	102.8	65.7	88.3	75.3	57.5	69.6
2	1601022	Skarbimierz	17.4086	50.864	7928	7970	8057	8147	8217	72	72	73	74	74	836.8	900.1	826.5	753.6	834.5	4.4	4	5.5	6.2	3.4	65.3	65.1	64.5	64.4	64.2	6.6	5.3	4.5	7.4	11.5	1486	1313	818	1200	3357	752	689.5	609.8	1022.1	1277.9	114.1	131.3	135.3	137.9	110.8
3	1601034	Grodków miasto	17.3847	50.6981	8776	8706	8700	8667	8570	888	881	881	877	867	1057.9	1177.7	1336.1	1290.5	1384.5	5.1	3.4	5.6	4.4	4.4	62.9	61.8	61	60.1	59.3	0.6	0.6	1.6	0.5	0.7	111	167	286	105	158	77.9	89.1	211.1	50.5	106.5	137	155.8	130.9	109.5	152.5
4	1601035	Grodków wieś	17.3574	50.6843	10735	10682	10676	10575	10517	39	39	39	38	38	965	1083.1	1161.5	966.4	1127.5	4.8	4.2	4.3	4.6	4	63.7	63.7	63.5	63.1	62.3	2.4	1.9	2.3	1.5	2.3	500	444	543	327	571	322.6	271.1	305.4	181.6	312.6	133.7	145.2	130.4	121	137.5
5	1601044	Lewin Brzeski miasto	17.6245	50.755	5904	5823	5774	5743	5722	507	500	496	493	492	1015.9	1021.1	1123.2	918.5	1133.2	4.9	5.1	5.5	3.5	3.5	64.4	63.9	63.4	62.6	62.4	1	1	1	1.4	2.8	207	200	188	400	800	138.8	118.4	176.3	167.4	363.7	136.7	116	170	120.8	130.4
6	1601045	Lewin Brzeski wieś	17.6922	50.7462	7395	7352	7290	7277	7218	50	50	49	49	49	1156.7	1289.7	1258	905.8	1092.4	5.1	5.6	4.6	3.4	4.8	64.6	64.5	64.2	64	63.2	1.2	2	1.2	1.2	1.5	237	366	265	360	314	151.8	246.3	166	162.4	191.8	125.4	120.9	134.9	131.4	126.1
7	1601052	Lubsza	17.5638	50.9201	9028	8987	8944	9008	8984	42	42	42	42	42	989.4	1195.9	1057.4	960.4	1101	6.3	4.3	5.1	4.1	2.8	64.1	63.7	63.6	62.7	62	3.6	2.3	1.9	2.1	2.3	561	538	370	514	840	551.2	312.1	250.1	329.3	295.4	154.9	134.2	132.2	155.2	126.5
8	1601062	Olszanka	17.4405	50.7712	4956	4959	4942	4928	4867	53	53	53	53	52	1045	1094.2	1257.9	1113.8	1059.9	4.2	4.3	6.1	3.2	5.9	63.7	62.9	62.9	62.4	62	1.6	1.4	2.4	1.4	1.2	381	333	400	438	207	228.1	170	316.7	239.4	162.5	141.9	119.9	130.1	168.9	132.8
9	1602014	Baborów miasto	17.9841	50.161	2964	2956	2933	2920	2920	250	249	247	246	246	1375.4	1286.4	1257.2	888	1101.5	5	5.1	5.1	6.1	4.8	66.5	65.5	64.5	63.6	62.7	0.3	1.4	0	0.3	0.7	67	267	0	56	143	64.7	132.7	0	80.6	78.8	193	98	0	236	114.5
10	1602015	Baborów wieś	18.0343	50.1545	3187	3133	3105	3091	3056	30	30	30	29	29	1042.7	1197.6	1027.3	972.1	1433.2	6.3	6.3	10	6.5	3.3	66.1	66.5	65.9	65.4	65.2	0.9	0.3	0.6	1.6	0.7	150	50	65	250	200	124.2	40.3	72.2	246.3	83.1	131	128	112.5	152	127.5
11	1602022	Branice	17.8112	50.0572	6744	6569	6601	6524	6474	55	54	54	54	53	1667.2	1443.9	2129.9	1821.2	1695.2	5.9	3.6	5.4	3.8	4	62.7	61.9	61.8	61.4	60.6	0.6	0.4	0.5	0.9	0.3	100	125	86	240	77	74.2	59.8	64.2	152.4	41.8	125.8	134	139.7	166	135.5
12	1602034	Głubczyce miasto	17.8319	50.2088	12799	12735	12624	12596	12521	1021	1016	1007	1004	998	1078.5	1269.7	1239	1185.3	1211	3.8	4.1	5.1	3.2	2.9	60.6	60.1	59.6	58.8	58	0.5	0.5	0.7	1	0.6	143	135	141	300	216	76.5	82.9	114.2	110.2	80	140.9	151.1	160.8	115.4	125.5
13	1602035	Głubczyce wieś	17.7629	50.2123	9977	9923	9903	9799	9759	35	35	35	35	35	1435	1136.4	1448.2	1398	1177.8	6.1	5	4.8	4.5	4.8	63.3	63	62	61.7	61.4	0.8	1.4	1	1.1	1.1	131	280	213	250	234	192.9	215	179.4	143.3	231.1	242	152.7	177.1	128.6	205.1
14	1602044	Kietrz miasto	18.0173	50.0832	6118	6044	6061	6034	5951	326	323	323	322	318	1193	1168.5	1010.8	809.5	1182.3	4.9	5.9	5.1	5	4.7	63.6	63.2	62.7	61.8	60.9	1	0.5	0.3	0.7	1.2	200	83	65	133	250	156.7	84.3	76.7	93.7	237.8	159.8	170.7	231.5	141.8	204
15	1602045	Kietrz wieś	17.9423	50.0605	5103	5085	4982	4919	4871	42	42	41	41	40	1144.2	1064.9	1210.1	1395.3	1123.8	5.3	5.1	4.6	5.1	5.7	64.4	63.9	64	63.9	63.5	0.2	0.4	0.6	1	0	37	77	130	200	0	36.3	60.5	131.5	165.6	0	184	153.5	221	163.8	0
16	1603011	Kędzierzyn-Koźle	18.242	50.3493	62399	62088	61661	61062	60641	504	502	498	494	490	1086.6	1043.5	1038	1152.3	1068.2	4.4	4.1	4.3	4.5	3.9	62.4	61.8	61.1	60.5	59.9	0.6	0.5	0.6	0.4	0.8	136	118	140	97	193	81.8	71.1	91.4	69.1	105.2	138.4	147.3	153	157	139.1
17	1603022	Bierawa	18.3046	50.2822	7866	7898	7929	7944	7912	66	67	67	67	67	839.1	915.6	843.6	1009.8	1087.2	4.4	5.1	4.7	2.9	3.8	64.2	63.9	63	62.5	61.8	2.5	2.3	2.1	2.4	1.8	571	450	459	826	467	380.1	315.5	341.9	343	230.3	149.5	137.8	159.7	143	130.1
18	1603032	Cisek	18.2124	50.2593	5750	5708	5679	5627	5593	81	80	80	79	79	1040.6	1116.1	1368.7	1646.6	1049.1	5.9	5.2	4.4	4.2	3.4	64.9	64.5	64.6	64.2	63.5	0.9	0.7	0.5	1.2	2	147	133	120	292	579	210.9	82.7	85.3	214.2	290.9	243.2	118.5	162	172.9	148.7
19	1603042	Pawłowiczki	18.0187	50.2482	7719	7682	7609	7547	7426	50	50	50	49	48	1158	1116.4	1605.5	1562.1	1431.1	5.9	5.3	5.5	3.6	4.1	65	65	65	64.2	64.1	1	0.8	0.5	0.5	1.3	174	146	95	148	323	195.7	134.1	83.5	77.7	191.9	190.1	172.2	160	146.8	143.5
20	1603052	Polska Cerekiew	18.119	50.224	4156	4123	4129	4051	4013	69	69	69	67	67	1574.1	940.2	827.7	1119.5	1293.2	6	3.6	4.1	5.4	4.5	65	64.9	64.8	64	63.4	0.2	0.7	1.2	0.5	1	40	200	294	91	222	50.1	115.7	244.6	79.3	160.4	210	160	201	163	161.3
21	1603062	Reńska Wieś	18.1108	50.3413	8249	8251	8229	8256	8295	84	84	84	84	85	1079.3	945.9	1093.6	1054.5	1054.4	6.3	5.7	4	4.8	5.2	65.5	65.9	65.9	65.7	65	3.5	3	1.9	3.2	4.4	558	532	485	650	837	558.1	509.3	291.9	471.9	619.4	158.7	168	150.1	149.7	142
22	1604014	Byczyna miasto	18.216	51.1158	3658	3652	3651	3609	3534	632	631	631	623	610	926.2	658.6	1046.5	938.2	949.2	6.5	5.2	5	5.2	3.9	65.3	65.4	65.1	65.2	65.1	0.8	3.8	1.1	1.7	1.1	125	737	222	316	286	127.8	587	146.8	214.1	211.1	156.3	152.8	133.3	129.3	189
23	1604015	Byczyna wieś	18.275	51.1074	5855	5811	5773	5743	5687	33	33	33	32	32	1047	1147.5	1071.2	957	926.1	6.7	5.8	4.5	4.9	4.9	64	64.1	64.1	63.8	63.1	0.5	0.5	0.9	1.6	0.9	77	88	192	321	179	55.1	87	112.6	253	169.7	107	169.3	130.4	161.6	194.2
24	1604024	Kluczbork miasto	18.2246	50.9724	24207	24000	23797	23661	23480	1960	1943	1927	1916	1901	1070.7	1099.1	1254.2	1110.5	1031.7	4.7	4.5	4.6	4.1	4.5	62.8	62.3	61.4	60.5	59.5	0.7	0.6	0.6	1.4	3.2	158	138	138	337	717	102.4	110.4	132.7	147.6	254.1	138.6	177.5	211.5	105.9	78.8
25	1604025	Kluczbork wieś	18.2978	50.9763	12199	12262	12319	12319	12458	60	60	60	60	61	761.7	852.8	1044.3	988.9	810.2	4.8	4.9	6	5.5	4.4	65.9	65.6	65.3	65.2	64.5	3.3	2.4	2.4	2.3	3.5	690	483	405	412	796	487.2	291	313	287.6	489	148.7	122.4	127.9	126.7	140.3
26	1604032	Lasowice Wielkie	18.2241	50.8816	6949	6936	6901	6862	6827	33	33	33	33	32	881.4	1167.1	1229.7	1120.5	1150.9	4	4.8	5.5	5.2	4.5	67.2	67	67.3	66.8	66.5	1.3	0.9	0.7	1.6	1	321	182	132	306	226	230.5	160.4	92.4	288.3	178.9	177.2	185.5	127.8	180.1	175.4
27	1604044	Wołczyn miasto	18.0574	51.023	5947	5959	5958	5921	5884	796	798	798	793	788	1282.3	996.3	1087	1166.5	1337.4	4.4	5.7	4.2	5.4	4.6	64.6	63.8	63.1	62.7	61.7	0.7	0.8	3.5	2.7	1.4	154	147	840	500	296	86.9	123.9	351.3	164	212.8	128.8	146.8	100	60.6	157.1
28	1604045	Wołczyn wieś	18.0541	51.0397	7892	7826	7790	7722	7600	34	34	33	33	33	1171	1209.9	1061.2	1251.9	1029.7	5.8	6.9	5.4	5.5	3.8	64.8	64.5	64.2	64.2	64.2	1	0.6	0.5	0.3	0.8	174	93	95	47	207	149.2	92.8	95.5	50.1	114.8	148.1	145.8	186.8	194	146.8
29	1605014	Gogolin miasto	18.0253	50.4938	6564	6592	6640	6661	6734	323	324	326	327	331	994.8	837.8	919	993.4	733.3	5.5	4.9	3.8	4.4	3.9	65.1	64.9	64.4	63.6	63	2	1.2	1.8	6.8	5.4	361	250	480	1552	1385	366.7	230.6	291.7	558.7	684.8	184.3	189.3	161.3	82.5	127.1
30	1605015	Gogolin wieś	18.0832	50.5014	5872	5910	5904	5948	5928	73	74	74	74	74	1084.9	972	1135.4	1033.4	1008.4	5.4	4.1	5.1	4.9	4.7	66.6	65.9	65.4	64.5	63.6	1.5	1.9	1.4	2.2	2.5	281	458	267	448	536	292.9	331.5	294.4	315.8	400.3	192	176.7	217.1	143.4	158.8
31	1605024	Krapkowice miasto	17.9607	50.4843	16789	16615	16500	16381	16222	799	791	785	780	772	868.2	968.8	983.3	996.7	987.7	5.2	5.2	4	4.4	4.8	63.7	62.9	61.8	61	60	0.7	0.8	1.9	0.4	1.7	125	161	485	96	346	136.4	157.9	191.4	64.9	163.6	208.5	188.6	99.2	152.6	98.8
32	1605025	Krapkowice wieś	17.9571	50.4311	6359	6373	6366	6347	6346	83	84	83	83	83	1093.8	831.9	1275.4	959.6	1164.4	4.1	5	5	5.5	4.2	63.7	63.7	63.3	63.1	62.6	0.8	1.3	0.9	1.7	2.7	192	250	188	314	630	146.6	203.3	164.2	292.1	519.9	187.6	161.9	173.8	168.8	194.4
33	1605032	Strzeleczki	17.8426	50.4665	7425	7438	7434	7413	7398	63	63	63	63	63	1114.5	998.4	1144.8	1265.7	1163.6	7	5.9	6.3	5.3	4.5	66	65.7	65.6	65.5	64.8	0.8	0.9	0.7	1.6	1.8	115	159	106	308	394	103.4	171.9	131.7	347.4	308.8	128.3	182	195.6	215	175.5
34	1605042	Walce	18.0013	50.3895	5550	5531	5494	5440	5397	80	80	79	79	78	1257.6	973	1050.9	1496.1	1287.2	6.3	4.1	5.1	2.6	4.4	65.6	65.5	64.9	64.6	64.4	1.1	0.9	3.1	1.6	1.5	171	217	607	643	333	173.2	167.7	298.2	312.5	293.7	160.7	186.2	96.8	190.3	199.6
35	1605054	Zdzieszowice miasto	18.1253	50.4284	11801	11678	11633	11471	11449	956	946	942	929	927	861.6	613.7	1004.3	942.3	830.1	5.5	4.5	3.6	4.7	3.8	66	65.3	64.3	63.8	62.5	0.3	0.7	0.3	0.2	0.5	62	151	71	37	136	52.7	103.1	53.2	17.4	79.6	156	151.3	206.7	100.5	151.8
36	1605055	Zdzieszowice wieś	18.0992	50.4582	4239	4236	4256	4281	4273	94	94	94	95	95	877	777	922.2	842.9	954.6	5	3.5	3.3	4.7	3.5	65.3	64.9	64.6	64.4	64.2	0.7	1.4	1.4	2.6	1.9	143	400	429	550	533	136.3	221.8	215.7	245.4	259.1	191.7	157	152	95.3	139.1
37	1606012	Domaszowice	17.8511	51.0489	3647	3633	3635	3609	3569	32	32	32	32	31	1335.1	906.6	1154.5	987.9	1058.2	4.4	6.9	6.3	5.2	5.6	62.8	61.7	61.1	60.3	60	1.4	0.8	1.9	1.6	1.4	313	120	304	316	250	195.4	95.9	276.3	218.7	177.9	143.4	116.3	143.6	132.8	127.8
38	1606024	Namysłów miasto	17.6906	51.0729	16105	16271	16360	16490	16596	712	720	724	729	734	906.3	808.6	982.3	1188.5	851.9	4.2	4.5	4.5	4.6	4.1	61.9	60.9	60.1	59.4	58.4	6.5	9.5	6.3	16.4	9.5	1544	2110	1378	3539	2309	509.3	718.5	492	1017.6	697.1	78.1	75.6	78.6	62.1	73.5
39	1606025	Namysłów wieś	17.7748	51.0787	9644	9617	9576	9581	9576	36	36	36	36	36	1182.4	1152.8	1257.5	1100.3	1229.9	5.5	5.7	4.8	4.3	4.6	64.1	63.9	63.3	62.7	62	3.1	2.5	3.8	3.2	3.5	566	436	804	756	773	395.9	377.1	457.4	402.4	382.3	127.2	151.3	118.9	123.9	107.9
40	1606032	Pokój	17.8745	50.9147	5284	5293	5272	5233	5178	40	40	40	39	39	812.2	982.6	1115.7	988.2	937.3	4	5.9	5.7	4	4	66	65	64.3	63.8	63.6	1.1	0.9	1.7	0.4	1.5	286	161	300	95	381	164.9	143.4	191.9	35.9	299.3	145.5	151.8	112.8	94.5	195.6
41	1606042	Świerczów	17.7883	50.9575	3429	3418	3378	3351	3330	31	31	31	30	30	1440.5	1434	1118.6	1040.4	1055.2	6.9	4.1	5	5.9	4.5	64.3	64.6	64.5	64	63.8	0.3	2.3	1.2	1.5	0	42	571	235	250	0	51.6	331.9	182.8	210.8	0	179	141.8	155.3	141.8	0
42	1606052	Wilków	17.6382	51.1255	4506	4475	4456	4424	4385	45	44	44	44	44	1078.1	1181.2	1104.6	1037.9	861.5	5.1	3.3	3.4	3.8	4.8	65.2	65.2	65	64.5	64.3	2	1.1	2.5	1.8	3.2	391	333	733	471	667	280.1	188.8	298	274.1	402.6	141.4	169.4	120.2	151.9	126.9
43	1607014	Głuchołazy miasto	17.3715	50.3124	13925	13780	13735	13585	13503	2039	2018	2011	1989	1977	1319.8	1083.1	1363.1	1338.1	1330	5.1	4.9	3.8	4.4	5	62.1	61.6	60.4	59.7	59.1	0.7	0.6	0.7	0.7	0.4	139	118	192	150	75	142.1	79.2	113.9	94.4	43	199.2	137.1	156.2	143.4	116.4
44	1607015	Głuchołazy wieś	17.3622	50.332	10329	10284	10227	10189	10140	64	64	63	63	63	1117.5	1154.1	1132.1	1185.3	1218.9	4.2	5	4.7	4.9	4.1	65.1	64.6	64.2	64.4	63.8	1.8	1.6	1.9	1.3	2	432	308	396	260	476	263.7	271.9	250.8	177.5	269.8	144.1	175.3	135.3	139.4	137.3
45	1607022	Kamiennik	17.1533	50.5654	3570	3547	3523	3486	3444	40	40	39	39	39	1001.9	1014.4	1352.5	1287.2	1009.8	4.2	3.7	5.4	6.6	4.3	64.8	64.8	64.4	63.3	63.5	0.3	0.3	0.8	0.3	0	67	77	158	43	0	35.9	49	115	32.6	0	129	174	136	114	0
46	1607034	Korfantów miasto	17.6053	50.4777	1875	1842	1842	1817	1793	183	180	180	178	175	1273.9	1292.4	1589	1636.7	1548.7	6.9	5.9	2.7	5.5	6.1	64.9	63.6	63.6	63.1	63.2	1.6	0	2.2	0	1.1	231	0	800	0	182	291.9	0	334.8	0	157.1	183.3	0	152.8	0	142
47	1607035	Korfantów wieś	17.6516	50.4809	7246	7207	7136	7053	6941	43	43	42	42	41	1283.3	999	1154.2	1348.5	1072.2	6.6	4.4	4.5	4.8	4.1	67.1	66.9	66.5	66.3	65.5	1	0.8	0.6	1	0.6	146	188	125	206	138	142.3	114.2	88.7	143.6	108.9	147.3	137.2	159.5	146	190.5
48	1607042	Łambinowice	17.5441	50.5282	7697	7678	7602	7529	7441	62	62	61	61	60	1193.6	1002.7	1311.6	1033.8	1227.6	6	6.3	4.5	4.8	4.8	63.8	63.1	62.6	62.8	62.2	1.3	1.3	0.7	1.3	0.5	217	208	147	278	111	207.3	251.3	98.8	179.6	101.7	159.8	193	150.6	135.5	190.5
49	1607054	Nysa miasto	17.3417	50.4776	44500	44474	44397	44044	43681	1618	1617	1614	1601	1588	1106.5	970.3	1044.1	1204.7	1220.1	4	5.2	4.6	5.1	4.4	62	60.9	60.1	59.1	58.4	0.9	0.7	1	1.1	1	233	137	220	211	227	152.5	125.6	139	155.6	143.6	162.1	174.3	137	143.4	143.1
50	1607055	Nysa wieś	17.4277	50.4569	13210	13167	13182	13228	13270	69	69	69	70	70	1037.5	1118.8	1246.3	1174.2	1149.1	4.4	4.8	4.9	5.1	4.3	64.5	64.1	63.8	63.5	63	3.7	2.2	3.9	3.2	3.3	845	460	797	627	754	513.7	376.3	559.3	430.4	460	138.4	171.7	144.3	135.3	141.5
51	1607064	Otmuchów miasto	17.1638	50.4709	5000	4996	4946	6615	6552	180	180	178	134	132	1174.6	1077.6	1350.3	1177.9	1306.8	3.6	4.6	4.2	4.7	4.1	63.3	62.6	62.2	62	61	1.8	2.6	0.8	1.2	2.3	500	565	190	258	556	247.1	508.1	84.2	166.7	390.4	137.9	195.8	104.5	138	171.3
52	1607065	Otmuchów wieś	17.1716	50.4395	8803	8750	8688	7005	6949	55	55	54	51	50	1030.6	983.6	1088.3	1233.7	1275.4	6.8	5	4.4	5.5	4.3	63.7	63.6	63.2	62.7	62.2	1	0.9	1.1	0.3	0.4	150	182	263	53	100	141	141.8	163	34.1	55.5	138.3	155	142.3	119	129
53	1607074	Paczków miasto	17.0086	50.4638	7689	7605	7600	7530	7464	1165	1152	1152	1141	1131	1404.5	1362.9	1106.6	1125.2	1407.5	4.4	3.4	3.4	4.4	4.3	62.9	62.1	61.2	60.9	59.9	0.5	0.7	0.4	0.3	0.7	118	192	115	61	156	75.8	117.8	74.4	32.4	102.4	147	179.8	188.3	122.5	152.8
54	1607075	Paczków wieś	17.0304	50.4463	5256	5214	5170	5119	5071	72	71	70	70	69	1077.5	1048	1252.4	1185.8	1176.5	4.2	5.5	3.9	4.7	4.9	64.7	64.2	64.1	63.7	63	1.3	1.5	1.9	1	1.6	318	276	500	208	320	190.9	287.7	328.1	165.4	216.1	144.3	188.8	170.3	170.2	137.8
55	1607082	Pakosławice	17.3216	50.5448	3582	3575	3542	3512	3500	48	48	48	47	47	1524	1119.5	928.8	1193.5	883.7	6.1	5.9	5.1	5.7	5.1	68.2	67.7	67.3	66.5	65.8	1.1	1.1	1.4	1.1	0.6	182	190	278	200	111	150.5	197	204.9	201.5	62.4	135.8	176	145.6	177.3	109.5
56	1607092	Skoroszyce	17.3739	50.6032	6287	6250	6229	6234	6199	61	60	60	60	60	1029.9	1089.2	1040.5	964.3	1013	4.3	4	3.5	5.5	4.3	64.9	64.4	64	63.2	62.7	2.2	1.3	2.6	1.4	1.1	519	320	727	265	259	317.7	226.7	335.5	208.8	165.8	143.2	176.9	131	144.3	147.3
57	1608014	Dobrodzień miasto	18.437	50.7171	3761	3754	3749	3722	3690	193	192	192	191	189	771.1	879.5	1043.6	1040.8	1182.8	4	5.1	3.2	4	3.2	62.9	62.7	62.2	62	61.8	0.8	3.2	0.3	1.3	0.5	200	632	83	333	167	141.5	422.7	91.2	205	94.9	177.3	132.2	341	153.6	176.5
58	1608015	Dobrodzień wieś	18.4863	50.7124	6242	6276	6234	6190	6148	44	44	44	43	43	752.6	736.5	1197.1	1011.9	1088.2	3.4	6.1	4.6	3.7	4.5	65.6	65.7	65.3	65.5	65.2	2.2	1	0.8	1	0.8	667	158	172	261	179	352.6	147.9	130.6	142.1	109.6	157.3	154	163.6	147.5	135
59	1608024	Gorzów Śląski miasto	18.4077	51.0178	2491	2460	2451	2452	2467	134	133	132	132	133	961.2	924.1	1183.2	1100.2	1060.4	6	7.2	6.5	5.3	3.3	63.5	63.2	63.5	62.8	62.2	3.2	2	2	1.2	0.4	533	278	313	231	125	440.1	280.4	209.3	168.7	40.4	137.4	139.6	102.6	138	99
60	1608025	Gorzów Śląski wieś	18.3391	51.0363	4726	4725	4711	4695	4664	35	35	35	35	35	887.8	1127.7	1185.2	934.6	961.7	7.6	6.2	4.4	4.7	5.1	65.4	65	64.7	64.6	64.2	1.3	1.7	0.4	0.8	1.3	167	276	95	182	250	137.4	212.1	66.5	144.2	210.3	108.3	124.6	157	169.8	164
61	1608034	Olesno miasto	18.4094	50.8739	9484	9439	9400	9406	9407	629	626	623	624	624	863.2	936.4	1028.1	872.2	981.4	3.8	4.7	5.1	4.9	4.4	63.7	62.9	62.6	61.9	60.8	2.4	0.9	2.2	2.2	1.1	639	200	438	457	244	307.6	151.9	198.1	265.5	124.9	127	160.4	89	118.9	117.1
62	1608035	Olesno wieś	18.4896	50.874	8457	8402	8378	8348	8356	37	37	37	37	37	1090.3	1208.8	1276.7	1435.4	1029.7	4	6.5	4.9	4.8	3.6	65.1	65	65.2	64.9	64.9	1.5	1.4	6.1	1.4	1.9	382	218	1244	300	533	233.2	170.5	433.2	198.1	310	153	119.9	71.2	138	161.8
63	1608044	Praszka miasto	18.4495	51.0455	7855	7773	7724	7704	7602	840	831	826	824	813	685.7	783	983.3	597.5	927.5	6.1	4.9	4.1	5.3	4.2	64.7	62.7	61	59.1	57.5	0.8	1.2	1.4	0.8	0.8	125	237	344	146	188	105.7	155.3	219.8	114.8	112.9	138.7	134.4	154.5	147.3	144
64	1608045	Praszka wieś	18.4926	51.0727	5866	5921	5906	5871	5870	63	63	63	63	63	955.6	1020.2	1272.7	1170.1	1156.1	4.9	3.9	5.1	5.6	4.3	60.5	59.8	59.6	59.4	59.2	2.9	2.7	2	3.6	2.7	586	696	400	636	640	344.2	338.5	251.1	492.1	391	118.6	124.4	123.3	138.2	143.8
65	1608052	Radłów	18.5262	50.9476	4390	4377	4360	4337	4299	38	37	37	37	37	1458.5	935.6	1192.4	1009.4	905.3	7.7	5.5	4.6	7.1	5.3	65.3	65.4	65.2	65.2	64.7	0.2	0.2	0.7	0.9	0.7	29	42	150	129	130	34.2	33.5	79.6	185.6	98	150	147	115.7	202.3	140.7
66	1608062	Rudniki	18.601	51.0259	8313	8291	8242	8201	8159	83	83	82	82	81	1109	1374.5	1320.9	1238.5	1246.9	4.2	6.1	5.6	4.6	4.9	61	60.8	60	59.5	59	1.2	1.9	2.5	1.6	1.8	286	314	457	342	375	165.6	230	337.3	297.7	272.5	137.4	119.3	132.5	188.6	148.6
67	1608072	Zębowice	18.3375	50.7744	3721	3683	3693	3676	3631	39	39	39	38	38	1045.9	1133.9	1251	1138.2	1341.7	6.7	4.9	4.9	3.3	6.8	68.4	68.2	67.7	67.6	67	1.9	0	0.5	0.5	0.5	280	0	111	167	80	201.1	0	77.5	66.4	114.5	107.1	0	142.5	122.5	209
68	1609012	Chrząstowice	18.0944	50.6522	6816	6862	6917	6947	7013	83	83	84	84	85	796.7	731.4	940.3	922.6	935.5	5.2	3.8	4.9	4.6	3.9	65.5	65.2	64.7	63.9	62.9	3.2	3.7	3.5	3.2	4	629	962	706	688	1037	561.7	542.7	490.8	522.4	706.1	173	148.4	141.4	164.7	175.2
69	1609022	Dąbrowa	17.7755	50.6969	9632	9682	8213	8227	8269	74	74	72	72	72	788.7	882.1	755.5	915.2	850.4	5.1	4.3	4.1	5.4	3.8	66.1	65.7	65.3	64.6	63.6	2.5	3.4	2.6	3.5	3.3	490	805	618	659	871	371.7	515.8	415.7	561.4	449.4	149.3	150.6	162.4	158.7	137
70	1609032	Dobrzeń Wielki	17.8556	50.7724	14552	14596	9410	9412	9478	160	160	148	148	149	656.8	781.7	841.8	969.1	729.6	4	5.1	5.6	4.8	4.7	66.7	66.2	65.6	65.2	64.3	2.9	4.3	2	1.3	3.6	741	838	358	267	773	504.2	547.1	290.4	224.9	447.4	171.4	128.7	145.3	176	124.4
71	1609042	Komprachcice	17.8084	50.6241	11111	11199	9064	9076	9120	199	200	179	179	180	971.8	751.2	822.8	816.4	768.6	3.7	4.3	3.7	4.2	3.8	65.8	65.2	64.6	63.9	63.2	4.9	5.3	1.8	1.9	2.2	1317	1229	471	447	571	750.8	697.4	293.7	282.1	331.8	154.5	132.2	167.3	150.4	151.1
72	1609052	Łubniany	18.0115	50.7785	9695	9711	9769	9781	9872	77	77	78	78	78	966.2	1069.7	750.6	996.6	885	3.8	5.5	5.6	5	3.8	65.7	65.4	64.7	64.4	64.1	2.5	3.2	2.3	3.3	1.9	649	585	407	653	514	469.4	478.3	355.5	508.8	296	190.3	150	157.1	154.8	153.2
73	1609062	Murów	18.013	50.8864	5504	5456	5397	5347	5298	34	34	34	33	33	1174.8	1206.6	1380.5	1114.8	1130.8	2.7	4	5.5	4.5	3.6	65.4	65.2	65.1	65	64.4	0.9	0.2	2.2	0.9	0.2	333	45	400	208	53	119.5	24.3	389.1	239.7	24.1	132.2	133	176.2	258	128
74	1609074	Niemodlin miasto	17.6189	50.6389	6519	6485	6431	6359	6279	497	495	491	485	479	1097.6	874.6	1085.1	907.8	1393.5	5.5	5.7	5.1	4.5	4.6	64.7	63.8	63	61.8	61.4	0.5	0.5	0.2	1.3	1.7	83	81	30	276	379	70.4	63.8	35.7	161.5	202.4	154	138.7	230	129	116.2
75	1609075	Niemodlin wieś	17.6564	50.653	6898	6869	6874	6917	6883	41	40	40	41	40	1137.9	957.6	1176.3	960.1	1250.7	5.1	5.2	4.4	4.4	6.1	64	63.6	62.9	62.6	62.2	2.9	1.9	2.8	2	2.5	571	361	633	467	405	505.5	287.4	443.1	309.3	368.2	173.3	152.4	160.6	151.9	148.9
76	1609084	Ozimek miasto	18.2192	50.6756	8992	8907	8807	8725	8603	2767	2741	2710	2685	2647	935.5	803.7	824.3	946.6	843.2	5.6	6.3	5.3	4.7	4.9	66.4	65.4	64.5	63.3	62.5	0.1	0.2	2	0.2	0	20	36	383	49	0	8.7	35.8	134.5	48.8	0	79	160.5	66.2	214	0
77	1609085	Ozimek wieś	18.226	50.6934	10794	10844	10822	10885	10940	88	89	88	89	89	797.3	942.2	999.4	766.9	941.8	4.6	3.5	4.3	4.8	2.9	66.7	66.2	65.8	65.3	64.4	3.1	2.2	2.1	3.5	3.1	660	632	500	731	1063	465.4	308.1	290.1	512.7	333.6	152.1	139	136.3	146	107.3
78	1609092	Popielów	17.7351	50.8402	8086	8115	8119	8062	8029	46	46	46	46	46	1173.6	990.6	827.4	1113.7	944	4.9	4.7	5.4	4.3	4.1	64.6	64	63	62.5	61.6	1.5	0.6	0.9	0.7	1	300	132	159	171	242	246.7	93.1	99.8	130.8	134.5	166.4	150.4	115.4	176.2	135.4
79	1609104	Prószków miasto	17.8474	50.5786	2698	2648	2603	2591	2596	166	163	160	160	160	1064.2	1003.7	1547.8	1387.8	1751	4	4.5	3.8	5	4.3	61.3	59.9	60.7	60.6	59.4	1.1	2.2	1.1	2.7	1.2	273	500	300	538	273	202.9	385.1	171	338.1	154.1	184.3	172.7	151	125.3	132
80	1609105	Prószków wieś	17.9416	50.5721	7125	7145	6463	6472	6495	68	68	63	63	64	906.6	867.6	864.3	931.1	1145.7	4.9	7.3	5.9	4.5	4.2	65.5	65.1	64.6	64	63.5	1.7	2	2.6	2.9	2.9	343	269	447	655	704	255.2	380.6	364.1	448.8	441.1	152.5	194.3	138.8	152.2	149.9
81	1609112	Tarnów Opolski	18.0578	50.5797	9592	9573	9612	9577	9628	117	117	118	117	118	996.1	853.5	982.2	989.1	824.6	5.3	4.4	5	4.4	4.5	66.1	66.1	66	65.4	64.9	2.5	1.9	0.9	1.8	1.6	471	429	188	405	349	382.2	288.9	130.8	310.6	287.3	153.5	154.2	139.1	175.5	183.5
82	1609124	Tułowice miasto	17.6713	50.5946	4066	4057	4026	3998	4027	433	433	433	433	436	675	675	675	675	723	4.3	4.3	4.3	4.3	4.5	59.6	59.6	59.6	59.6	58.2	1.8	1.8	1.8	1.8	1	412	412	412	412	222	322.8	322.8	322.8	322.8	147.3	184.4	184.4	184.4	184.4	147.8
83	1609125	Tułowice wieś	17.7453	50.5892	1191	1188	1180	1173	1178	16	16	16	16	16	1343.4	1343.4	1343.4	1343.4	1550.4	5.9	5.9	5.9	5.9	6.9	60.4	60.4	60.4	60.4	59.1	2.5	2.5	2.5	2.5	2.6	429	429	429	429	375	585.2	585.2	585.2	585.2	388.5	232.3	232.3	232.3	232.3	150.3
84	1609132	Turawa	18.1191	50.7578	9777	9823	9905	9971	10018	57	57	58	58	58	923.6	703.8	1038.5	997.3	1101.1	4	4.4	5.7	4.6	5.2	65.2	64.5	64.1	63.7	63.3	3.2	3	3.4	3.7	2.3	795	674	589	804	442	540.1	475.9	557.8	590	540.7	169.8	160.9	166	158.3	234.9
85	1610014	Biała miasto	17.6697	50.3823	2468	2460	2454	2443	2414	168	167	167	166	164	1325.8	1425.1	1338.7	1187.6	1360.3	5.2	3.3	6.9	4.5	4.5	63	62.8	62.8	63	62.3	0.8	0.8	0	0.4	0	154	250	0	91	0	108.5	146.6	0	39.3	0	135	180	0	96	0
86	1610015	Biała wieś	17.683	50.4531	8253	8226	8193	8181	8151	45	45	45	45	45	1196.1	1114.9	1386.9	929	1250	6.4	5.3	6.4	5.7	5.9	64.3	64	63.8	63	62.6	0.4	0.8	0.2	0.5	1.2	57	159	38	85	208	66.7	131.1	43.9	81.3	204	184	154.6	180.5	166.3	166.5
87	1610024	Głogówek miasto	17.8662	50.3478	5608	5573	5607	5604	5585	254	253	254	254	253	1356.8	1087.9	950	1122.2	929.9	4.2	4.5	3.9	6.6	5.9	64.7	64.3	63.8	63.1	62.2	2.6	1.6	3.9	1.8	0.4	625	360	1000	270	61	280.9	239.5	304.9	189.7	61	106.3	149.2	77.3	106.5	170.5
88	1610025	Głogówek wieś	17.9678	50.345	7837	7776	7744	7689	7636	53	53	52	52	52	1400.4	1164.6	1136.4	1373.8	1278.4	5.6	4.7	5.8	5.2	5	64.3	63.6	63.3	63.2	62.7	0.4	0.4	0.8	0.5	0.4	68	81	133	100	79	63.3	71.3	136.2	119.1	110.5	165.7	185.7	175.8	229.8	282.3
89	1610032	Lubrza	17.6589	50.3188	4363	4370	4376	4338	4342	52	53	53	52	52	1360.1	1287.4	1100.2	939.5	1063.8	4.6	4.1	6.2	5	4.4	64.1	63.6	62.4	62.2	61.6	0.9	1.8	0.9	1.1	0.9	200	444	148	227	211	182.8	300.2	118	194.3	153.1	198.3	163.3	128.8	169.6	165.5
90	1610044	Prudnik miasto	17.5642	50.3069	21472	21368	21237	21138	20989	1047	1042	1036	1031	1024	1142.6	1150.1	1291.9	1322.6	1311.7	4.4	4.4	4.7	4.3	4.3	61.1	60.7	60	59.4	58.6	0.5	0.5	0.2	0.3	0.3	105	116	40	78	66	76.1	96.9	25.3	56.6	50.2	164.5	188.5	134.5	171.1	176
91	1610045	Prudnik wieś	17.5299	50.3398	6173	6142	6137	6131	6120	61	60	60	60	60	975.1	923.2	1057.8	1156.4	1013.7	3.7	3.9	4.6	5.4	4.7	64.5	64.7	64.5	63.9	63	1.8	1.6	1.6	1.3	1.5	478	417	357	242	310	285.9	249.6	275.3	266.4	226.9	159.9	154.1	169.2	204.5	154.2
92	1611012	Izbicko	18.1723	50.5725	5413	5444	5418	5424	5412	64	64	64	64	64	795.3	923	1090.6	810.6	1071.1	6.5	5	3.9	5.9	4.6	65	65	64.9	64	63.3	0.6	1.7	2.2	1.1	1.7	86	333	571	188	360	100.2	273.2	365.4	224.8	300.6	180.7	164.4	164.8	203.3	180.9
93	1611022	Jemielnica	18.4244	50.5701	7176	7225	7176	7216	7236	63	64	63	64	64	1001.8	709.1	1096.9	710.3	969.7	7.2	5	5.4	3.8	4.3	66.8	66.1	66	65.4	64.7	1.7	1.4	1.1	2.2	1.8	231	278	205	593	419	274.5	240.1	219.8	307.1	269.7	164.4	172.7	197.9	137.8	149.8
94	1611034	Kolonowskie miasto	18.3975	50.6636	3343	3336	3324	3328	3294	60	60	60	60	59	803.6	807.7	838.6	1083.7	1269.3	4.8	4.5	3.3	4.2	4.2	65.3	64.8	64.5	63.9	63.6	2.1	2.7	0.6	1.5	1.8	438	600	182	357	429	359.2	432.2	47.6	160.4	301.3	172.4	160.6	79.5	106.6	166.2
95	1611035	Kolonowskie wieś	18.3386	50.6541	2614	2587	2574	2591	2580	94	93	92	93	93	1230.8	1149.9	1165	660.2	1121.4	3.1	5.4	3.5	4.7	4.3	64.7	64.2	64.3	62.9	62.4	1.2	2.3	0	1.6	1.5	375	429	0	333	364	192.7	297.4	0	274.6	198.8	167	129.3	0	176.8	128.5
96	1611044	Leśnica miasto	18.1998	50.4343	2664	2685	2668	2585	2555	184	185	184	178	176	1527.6	1309.9	1490.9	1394.1	1760.6	4.8	2.6	4.5	6.4	2.7	61.1	61.3	61.1	60.5	60.4	1.9	1.5	0.4	0	0.4	385	571	83	0	143	299.6	269.1	9.7	0	123.6	160.8	179.8	26	0	316
97	1611045	Leśnica wieś	18.2282	50.435	5185	5152	5083	5038	4995	65	64	63	63	62	1240	931.3	1234.6	1286.4	1396.4	6.3	3.3	6.3	5.7	6	66.6	66.3	66.3	65.9	65.3	1.1	0.6	0.8	0.8	0.6	182	176	125	138	100	183.1	152.9	113.5	143.1	98.3	160	262.7	144.8	180.8	164.3
98	1611054	Strzelce Opolskie miasto	18.3136	50.5333	18244	18185	18057	17982	17835	609	607	603	600	595	988.4	1071.1	937.4	1088.3	1005.6	5.6	6.1	5.9	5.3	5.1	63.1	62.4	61.4	60.3	59.5	0.3	0.4	0.9	0.5	2.6	58	63	159	95	511	53.4	86.4	186.9	85.2	263.2	162.8	224.7	199.4	170.6	100.3
99	1611055	Strzelce Opolskie wieś	18.2953	50.5507	12796	12756	12707	12706	12680	74	74	74	74	73	1300.5	1017.3	1226.7	1064.4	1110	6	5.3	4.6	5.8	4.6	65.7	65	64.8	64.3	63.7	1.3	1	1.5	1.8	1.3	221	191	328	315	288	252.4	158.5	255.6	380.4	221	190.6	155.8	171.1	209.7	165.1
100	1611064	Ujazd miasto	18.3647	50.3897	1747	1785	1770	1774	1737	118	121	120	120	118	1211.1	957.7	1125.5	904	1077.7	4.6	3.4	6.8	5.6	3.4	63.9	63	62.6	62.5	61.8	2.3	3.4	1.1	2.3	0.6	500	1000	167	400	167	334.5	553.2	212.7	357.6	78.3	145	163.7	189	158.3	138
101	1611065	Ujazd wieś	18.3249	50.4197	4604	4578	4630	4642	4672	67	67	68	68	68	1085.3	937	936.4	1032.3	794.8	6.1	6.8	5.9	7.5	5.6	65.4	65.3	65.1	64.9	64	0.7	2	2.2	1.3	2.6	107	290	370	171	462	92.9	323.2	339.1	172.9	487.6	142.7	164.8	155.7	134	189.2
102	1611074	Zawadzkie miasto	18.4618	50.6107	7411	7318	7250	7168	7107	450	445	440	435	432	763.5	897.2	879.6	720.2	1163.3	5.4	5.3	7.7	5	2.7	66.5	65.6	65	64.4	63.9	0.5	0.3	0.8	0.3	0.3	100	51	107	56	105	57.1	39.4	174.7	38.5	25.2	106.5	145	211.8	139	90
103	1611075	Zawadzkie wieś	18.5487	50.5869	4243	4226	4214	4211	4197	65	64	64	64	64	943.4	1039.5	1307.7	998.6	1069.9	5	3.8	4.8	6.2	3.3	65.9	65.8	66	65.8	65.4	0.5	1.4	0.5	1.7	1.7	95	375	100	269	500	64.9	219.7	73.2	248.7	231.8	137.5	155	154	149.4	139.3
104	1661011	Opole	17.9321	50.6568	118931	118722	128140	128137	128035	1232	1230	861	861	860	959.3	913.9	973.1	987.3	1032.7	4.7	4.7	4.6	4.8	4.1	62	60.9	60.2	59.4	58.5	2.7	3.8	4.8	6.2	9.2	585	807	1044	1280	2233	244.2	279.7	394.2	461.7	686.3	89	73.4	82	74.5	74.6
[truncated: 285 more columns]

## Sheet: Crimes
#	administrative code	name	crimes					expected crimes
			2015	2016	2017	2018	2019	2015	2016	2017	2018	2019
1	1601011	Brzeg	1098	1041	992	1085	826	999.9	1023.7	1036	891.1	901.1
2	1601022	Skarbimierz	271.4	293.9	299.4	290.4	239.2	223.3	228.7	231.4	199	201.3
3	1601034	Grodków miasto	300.4	321	323.3	308.9	249.5	240.5	246.2	249.2	214.3	216.8
4	1601035	Grodków wieś	367.4	393.9	396.7	376.9	306.2	294.6	301.6	305.2	262.6	265.5
5	1601044	Lewin Brzeski miasto	202.1	214.7	214.6	204.7	166.6	160.5	164.3	166.2	143	144.6
6	1601045	Lewin Brzeski wieś	253.1	271.1	270.9	259.4	210.2	202.4	207.2	209.7	180.3	182.4
7	1601052	Lubsza	309	331.4	332.4	321.1	261.6	249	254.9	258	221.9	224.4
8	1601062	Olszanka	169.6	182.9	183.7	175.6	141.7	136.6	139.8	141.5	121.7	123.1
9	1602014	Baborów miasto	78.8	70	91.6	50.4	64.4	81.4	83.3	84.3	72.5	73.3
10	1602015	Baborów wieś	84.7	74.2	97	53.4	67.4	86.3	88.3	89.4	76.9	77.7
11	1602022	Branice	179.2	155.5	206.2	112.7	142.9	182.3	186.7	188.9	162.5	164.3
12	1602034	Głubczyce miasto	505	476	516	238	340	350.5	358.8	363.1	312.4	315.9
13	1602035	Głubczyce wieś	265.1	234.9	309.3	169.3	215.4	273.4	279.9	283.3	243.7	246.4
14	1602044	Kietrz miasto	162.6	143.1	189.3	104.2	131.3	167.3	171.3	173.4	149.1	150.8
15	1602045	Kietrz wieś	135.6	120.4	155.6	85	107.5	138.3	141.6	143.3	123.2	124.6
16	1603011	Kędzierzyn-Koźle	1310	1600	1041	1110	1029	1705.3	1745.9	1766.8	1519.8	1536.8
17	1603022	Bierawa	363	436.9	313.9	317.5	297.3	219.1	224.3	227	195.2	197.4
18	1603032	Cisek	265.3	315.7	224.8	224.9	210.2	157.1	160.8	162.7	140	141.6
19	1603042	Pawłowiczki	356.2	424.9	301.2	301.7	279	210.4	215.4	218	187.5	189.6
20	1603052	Polska Cerekiew	191.8	228.1	163.4	161.9	150.8	113.4	116.1	117.5	101.1	102.2
21	1603062	Reńska Wieś	380.7	456.4	325.7	330	311.7	228.7	234.1	236.9	203.8	206.1
22	1604014	Byczyna miasto	96.1	98.6	245.9	88.7	79.1	100.3	102.7	103.9	89.4	90.4
23	1604015	Byczyna wieś	153.7	156.9	388.8	141.1	127.3	159.9	163.7	165.7	142.5	144.1
24	1604024	Kluczbork miasto	653	646	2454	567	470	660	675.7	683.8	588.2	594.8
25	1604025	Kluczbork wieś	320.3	331.1	829.7	302.6	278.9	341	349.1	353.3	303.9	307.3
26	1604032	Lasowice Wielkie	182.5	187.3	464.8	168.6	152.8	191	195.5	197.9	170.2	172.1
27	1604044	Wołczyn miasto	156.2	160.9	401.3	145.4	131.7	164.3	168.3	170.3	146.5	148.1
28	1604045	Wołczyn wieś	207.2	211.3	524.6	189.7	170.1	215.1	220.2	222.9	191.7	193.8
29	1605014	Gogolin miasto	156.4	134.4	134.4	141.6	122.6	183.9	188.2	190.5	163.9	165.7
30	1605015	Gogolin wieś	139.9	120.5	119.5	126.4	107.9	163.8	167.7	169.7	145.9	147.6
31	1605024	Krapkowice miasto	491	424	453	457	426	457	467.9	473.5	407.3	411.9
32	1605025	Krapkowice wieś	151.5	130	128.8	134.9	115.5	176.1	180.3	182.5	156.9	158.7
33	1605032	Strzeleczki	176.9	151.7	150.5	157.6	134.7	205.6	210.4	213	183.2	185.2
34	1605042	Walce	132.2	112.8	111.2	115.6	98.2	151.8	155.5	157.3	135.3	136.8
35	1605054	Zdzieszowice miasto	281.1	238.2	235.5	243.8	208.4	321.5	329.1	333.1	286.5	289.7
36	1605055	Zdzieszowice wieś	101	86.4	86.1	91	77.8	117.9	120.7	122.2	105.1	106.3
37	1606012	Domaszowice	109.9	148.1	94.9	132.8	205.2	100.2	102.6	103.8	89.3	90.3
38	1606024	Namysłów miasto	427	707	377	412	724	453.2	464	469.6	403.9	408.5
39	1606025	Namysłów wieś	290.7	392.2	250	352.5	550.6	265.9	272.2	275.4	236.9	239.6
40	1606032	Pokój	159.3	215.8	137.6	192.6	297.7	145.5	148.9	150.7	129.6	131.1
41	1606042	Świerczów	103.3	139.4	88.2	123.3	191.5	93.6	95.9	97	83.5	84.4
42	1606052	Wilków	135.8	182.5	116.3	162.8	252.1	123.2	126.2	127.7	109.8	111.1
43	1607014	Głuchołazy miasto	411.5	437.9	395	404.3	405.1	379.6	388.6	393.3	338.3	342.1
44	1607015	Głuchołazy wieś	305.3	326.8	294.1	303.3	304.2	283.4	290.2	293.7	252.6	255.4
45	1607022	Kamiennik	105.5	112.7	101.3	103.8	103.3	97.3	99.6	100.8	86.7	87.7
46	1607034	Korfantów miasto	55.4	58.5	53	54.1	53.8	50.8	52	52.6	45.3	45.8
47	1607035	Korfantów wieś	214.2	229	205.2	209.9	208.2	197.1	201.8	204.2	175.7	177.6
48	1607042	Łambinowice	227.5	244	218.6	224.1	223.2	210.2	215.2	217.8	187.3	189.4
49	1607054	Nysa miasto	1332	1524	1201	1311	1341	1224.7	1253.9	1268.9	1091.5	1103.7
50	1607055	Nysa wieś	390.4	418.4	379.1	393.7	398.1	365.9	374.6	379.1	326.1	329.8
51	1607064	Otmuchów miasto	147.8	158.8	142.3	196.9	196.6	155.7	159.4	161.3	138.8	140.3
52	1607065	Otmuchów wieś	260.2	278.1	249.9	208.5	208.5	222.7	228	230.7	198.4	200.7
53	1607074	Paczków miasto	227.2	241.7	218.6	224.1	223.9	209.9	214.9	217.4	187	189.1
54	1607075	Paczków wieś	155.3	165.7	148.7	152.4	152.1	143.1	146.5	148.2	127.5	128.9
55	1607082	Pakosławice	105.9	113.6	101.9	104.5	105	98.1	100.4	101.6	87.4	88.4
56	1607092	Skoroszyce	185.8	198.6	179.2	185.5	186	172.8	176.9	179.1	154	155.7
57	1608014	Dobrodzień miasto	83.4	94.5	97.8	66.6	98.4	103.5	105.9	107.2	92.2	93.2
58	1608015	Dobrodzień wieś	138.4	158	162.6	110.8	164	172.2	176.3	178.4	153.5	155.2
59	1608024	Gorzów Śląski miasto	55.2	61.9	63.9	43.9	65.8	68.3	69.9	70.7	60.8	61.5
60	1608025	Gorzów Śląski wieś	104.8	118.9	122.9	84	124.4	130.3	133.4	135	116.1	117.4
61	1608034	Olesno miasto	374	267	215	228	308	261.1	267.3	270.5	232.7	235.3
62	1608035	Olesno wieś	187.6	211.5	218.5	149.4	222.9	232.3	237.9	240.7	207	209.4
63	1608044	Praszka miasto	174.2	195.6	201.4	137.9	202.8	214.1	219.2	221.9	190.8	193
64	1608045	Praszka wieś	130.1	149	154	105.1	156.6	163	166.9	168.9	145.3	146.9
65	1608052	Radłów	97.4	110.2	113.7	77.6	114.7	120.6	123.4	124.9	107.4	108.6
66	1608062	Rudniki	184.4	208.7	214.9	146.8	217.6	228.3	233.7	236.5	203.4	205.7
67	1608072	Zębowice	82.5	92.7	96.3	65.8	96.9	101.9	104.4	105.6	90.9	91.9
68	1609012	Chrząstowice	95.3	88.7	79.6	93	75.9	191.4	196	198.3	170.6	172.5
69	1609022	Dąbrowa	134.7	125.2	94.5	110.2	89.5	243.9	249.7	252.7	217.3	219.8
70	1609032	Dobrzeń Wielki	203.4	188.8	108.3	126	102.6	318.2	325.8	329.7	283.6	286.8
71	1609042	Komprachcice	155.3	144.8	104.3	121.5	98.7	274.6	281.1	284.5	244.7	247.5
72	1609052	Łubniany	135.5	125.6	112.4	131	106.8	270.5	276.9	280.2	241	243.8
73	1609062	Murów	76.9	70.6	62.1	71.6	57.3	149.6	153.1	155	133.3	134.8
74	1609074	Niemodlin miasto	91.1	83.9	74	85.2	68	177.7	181.9	184.1	158.3	160.1
75	1609075	Niemodlin wieś	96.4	88.8	79.1	92.6	74.5	190.8	195.3	197.7	170	171.9
76	1609084	Ozimek miasto	125.7	115.2	101.3	116.8	93.1	243.9	249.7	252.7	217.4	219.8
77	1609085	Ozimek wieś	150.9	140.2	124.5	145.8	118.4	300.7	307.9	311.6	268	271
78	1609092	Popielów	113	104.9	93.4	108	86.9	223.9	229.2	231.9	199.5	201.7
79	1609104	Prószków miasto	37.7	34.2	29.9	34.7	28.1	72.8	74.5	75.4	64.8	65.6
80	1609105	Prószków wieś	99.6	92.4	74.3	86.7	70.3	186.7	191.1	193.4	166.4	168.2
81	1609112	Tarnów Opolski	134.1	123.8	110.6	128.2	104.2	265.8	272.1	275.4	236.9	239.5
82	1609124	Tułowice miasto	56.8	52.5	46.3	53.5	43.6	111.8	114.4	115.8	99.6	100.7
83	1609125	Tułowice wieś	16.7	15.4	13.6	15.7	12.7	32.7	33.5	33.9	29.2	29.5
84	1609132	Turawa	136.7	127	113.9	133.5	108.4	274.2	280.7	284.1	244.3	247.1
85	1610014	Biała miasto	39.7	44.3	39	46	40.1	67.8	69.4	70.2	60.4	61.1
86	1610015	Biała wieś	132.6	148.3	130.3	154.1	135.3	227.1	232.5	235.3	202.4	204.7
87	1610024	Głogówek miasto	90.1	100.4	89.2	105.6	92.7	155	158.7	160.6	138.1	139.7
88	1610025	Głogówek wieś	126	140.2	123.1	144.8	126.7	214.3	219.4	222	191	193.1
89	1610032	Lubrza	70.1	78.8	69.6	81.7	72.1	120.7	123.6	125.1	107.6	108.8
90	1610044	Prudnik miasto	483	571	535	620	561	588.3	602.3	609.5	524.3	530.2
91	1610045	Prudnik wieś	99.2	110.7	97.6	115.5	101.6	170.1	174.1	176.2	151.6	153.3
92	1611012	Izbicko	87	98.1	86.1	102.2	89.8	150.2	153.8	155.6	133.8	135.3
93	1611022	Jemielnica	115.3	130.2	114.1	135.9	120.1	199.6	204.3	206.8	177.9	179.9
94	1611034	Kolonowskie miasto	53.7	60.1	52.9	62.7	54.7	92.1	94.3	95.4	82.1	83
95	1611035	Kolonowskie wieś	42	46.6	40.9	48.8	42.8	71.7	73.4	74.3	63.9	64.6
96	1611044	Leśnica miasto	42.8	48.4	42.4	48.7	42.4	72.9	74.6	75.5	65	65.7
97	1611045	Leśnica wieś	83.3	92.9	80.8	94.9	82.9	141	144.4	146.1	125.7	127.1
98	1611054	Strzelce Opolskie miasto	580	602	524	569	523	500.2	512.1	518.3	445.8	450.8
99	1611055	Strzelce Opolskie wieś	498.9	539.1	511.7	497.8	450.6	352.6	360.9	365.3	314.2	317.7
100	1611064	Ujazd miasto	68.1	75.4	71.3	69.5	61.7	48.8	50	50.6	43.5	44
101	1611065	Ujazd wieś	179.5	193.5	186.4	181.9	166	128.1	131.2	132.7	114.2	115.4
102	1611074	Zawadzkie miasto	289	309.3	291.9	280.8	252.5	200.8	205.6	208.1	179	181
103	1611075	Zawadzkie wieś	165.4	178.6	169.7	165	149.1	116.8	119.6	121	104.1	105.3
104	1661011	Opole	4695	3836	3432	3229	3647	3445.3	3527.3	3569.6	3070.4	3104.9
