# Supplementary material for: Overlapped Bayesian spatio-temporal models to detect crime spots and their possible risk factors based on the Opole Province, Poland, in the years 2015–2019
Source: Crime Sci. 2023 May 22;12(1):10. doi: 10.1186/s40163-023-00189-0 (PMC10201027; doi:10.1186/s40163-023-00189-0)
Supplement: Supplementary file 5 — Additional file 5. Sample data (text format) [file 40163_2023_189_MOESM5_ESM.txt]

list(regions=104	time=5
cases=structure(.Data=c( 1098	1041	992	1085	826
271	294	299	290	239
300	321	323	309	250
367	394	397	377	306
202	215	215	205	167
253	271	271	259	210
309	331	332	321	262
170	183	184	176	142
79	70	92	50	64
85	74	97	53	67
179	156	206	113	143
505	476	516	238	340
265	235	309	169	215
163	143	189	104	131
136	120	156	85	108
1310	1600	1041	1110	1029
363	437	314	318	297
265	316	225	225	210
356	425	301	302	279
192	228	163	162	151
381	456	326	330	312
96	99	246	89	79
154	157	389	141	127
653	646	2454	567	470
320	331	830	303	279
183	187	465	169	153
156	161	401	145	132
207	211	525	190	170
156	134	134	142	123
140	121	120	126	108
491	424	453	457	426
152	130	129	135	116
177	152	151	158	135
132	113	111	116	98
281	238	236	244	208
101	86	86	91	78
110	148	95	133	205
427	707	377	412	724
291	392	250	353	551
159	216	138	193	298
103	139	88	123	192
136	183	116	163	252
412	438	395	404	405
305	327	294	303	304
106	113	101	104	103
55	59	53	54	54
214	229	205	210	208
228	244	219	224	223
1332	1524	1201	1311	1341
390	418	379	394	398
148	159	142	197	197
260	278	250	209	209
227	242	219	224	224
155	166	149	152	152
106	114	102	105	105
186	199	179	186	186
83	95	98	67	98
138	158	163	111	164
55	62	64	44	66
105	119	123	84	124
374	267	215	228	308
188	212	219	149	223
174	196	201	138	203
130	149	154	105	157
97	110	114	78	115
184	209	215	147	218
83	93	96	66	97
95	89	80	93	76
135	125	95	110	90
203	189	108	126	103
155	145	104	122	99
136	126	112	131	107
77	71	62	72	57
91	84	74	85	68
96	89	79	93	75
126	115	101	117	93
151	140	125	146	118
113	105	93	108	87
38	34	30	35	28
100	92	74	87	70
134	124	111	128	104
57	53	46	54	44
17	15	14	16	13
137	127	114	134	108
40	44	39	46	40
133	148	130	154	135
90	100	89	106	93
126	140	123	145	127
70	79	70	82	72
483	571	535	620	561
99	111	98	116	102
87	98	86	102	90
115	130	114	136	120
54	60	53	63	55
42	47	41	49	43
43	48	42	49	42
83	93	81	95	83
580	602	524	569	523
499	539	512	498	451
68	75	71	70	62
180	194	186	182	166
289	309	292	281	253
165	179	170	165	149
4695	3836	3432	3229	3647)	.Dim=c(104	5))
e=structure(.Data=c( 999.900	1023.700	1036.000	891.100	901.100
223.300	228.700	231.400	199.000	201.300
240.500	246.200	249.200	214.300	216.800
294.600	301.600	305.200	262.600	265.500
160.500	164.300	166.200	143.000	144.600
202.400	207.200	209.700	180.300	182.400
249.000	254.900	258.000	221.900	224.400
136.600	139.800	141.500	121.700	123.100
81.400	83.300	84.300	72.500	73.300
86.300	88.300	89.400	76.900	77.700
182.300	186.700	188.900	162.500	164.300
350.500	358.800	363.100	312.400	315.900
273.400	279.900	283.300	243.700	246.400
167.300	171.300	173.400	149.100	150.800
138.300	141.600	143.300	123.200	124.600
1705.300	1745.900	1766.800	1519.800	1536.800
219.100	224.300	227.000	195.200	197.400
157.100	160.800	162.700	140.000	141.600
210.400	215.400	218.000	187.500	189.600
113.400	116.100	117.500	101.100	102.200
228.700	234.100	236.900	203.800	206.100
100.300	102.700	103.900	89.400	90.400
159.900	163.700	165.700	142.500	144.100
660.000	675.700	683.800	588.200	594.800
341.000	349.100	353.300	303.900	307.300
191.000	195.500	197.900	170.200	172.100
164.300	168.300	170.300	146.500	148.100
215.100	220.200	222.900	191.700	193.800
183.900	188.200	190.500	163.900	165.700
163.800	167.700	169.700	145.900	147.600
457.000	467.900	473.500	407.300	411.900
176.100	180.300	182.500	156.900	158.700
205.600	210.400	213.000	183.200	185.200
151.800	155.500	157.300	135.300	136.800
321.500	329.100	333.100	286.500	289.700
117.900	120.700	122.200	105.100	106.300
100.200	102.600	103.800	89.300	90.300
453.200	464.000	469.600	403.900	408.500
265.900	272.200	275.400	236.900	239.600
145.500	148.900	150.700	129.600	131.100
93.600	95.900	97.000	83.500	84.400
123.200	126.200	127.700	109.800	111.100
379.600	388.600	393.300	338.300	342.100
283.400	290.200	293.700	252.600	255.400
97.300	99.600	100.800	86.700	87.700
50.800	52.000	52.600	45.300	45.800
197.100	201.800	204.200	175.700	177.600
210.200	215.200	217.800	187.300	189.400
1224.700	1253.900	1268.900	1091.500	1103.700
365.900	374.600	379.100	326.100	329.800
155.700	159.400	161.300	138.800	140.300
222.700	228.000	230.700	198.400	200.700
209.900	214.900	217.400	187.000	189.100
143.100	146.500	148.200	127.500	128.900
98.100	100.400	101.600	87.400	88.400
172.800	176.900	179.100	154.000	155.700
103.500	105.900	107.200	92.200	93.200
172.200	176.300	178.400	153.500	155.200
68.300	69.900	70.700	60.800	61.500
130.300	133.400	135.000	116.100	117.400
261.100	267.300	270.500	232.700	235.300
232.300	237.900	240.700	207.000	209.400
214.100	219.200	221.900	190.800	193.000
163.000	166.900	168.900	145.300	146.900
120.600	123.400	124.900	107.400	108.600
228.300	233.700	236.500	203.400	205.700
101.900	104.400	105.600	90.900	91.900
191.400	196.000	198.300	170.600	172.500
243.900	249.700	252.700	217.300	219.800
318.200	325.800	329.700	283.600	286.800
274.600	281.100	284.500	244.700	247.500
270.500	276.900	280.200	241.000	243.800
149.600	153.100	155.000	133.300	134.800
177.700	181.900	184.100	158.300	160.100
190.800	195.300	197.700	170.000	171.900
243.900	249.700	252.700	217.400	219.800
300.700	307.900	311.600	268.000	271.000
223.900	229.200	231.900	199.500	201.700
72.800	74.500	75.400	64.800	65.600
186.700	191.100	193.400	166.400	168.200
265.800	272.100	275.400	236.900	239.500
111.800	114.400	115.800	99.600	100.700
32.700	33.500	33.900	29.200	29.500
274.200	280.700	284.100	244.300	247.100
67.800	69.400	70.200	60.400	61.100
227.100	232.500	235.300	202.400	204.700
155.000	158.700	160.600	138.100	139.700
214.300	219.400	222.000	191.000	193.100
120.700	123.600	125.100	107.600	108.800
588.300	602.300	609.500	524.300	530.200
170.100	174.100	176.200	151.600	153.300
150.200	153.800	155.600	133.800	135.300
199.600	204.300	206.800	177.900	179.900
92.100	94.300	95.400	82.100	83.000
71.700	73.400	74.300	63.900	64.600
72.900	74.600	75.500	65.000	65.700
141.000	144.400	146.100	125.700	127.100
500.200	512.100	518.300	445.800	450.800
352.600	360.900	365.300	314.200	317.700
48.800	50.000	50.600	43.500	44.000
128.100	131.200	132.700	114.200	115.400
200.800	205.600	208.100	179.000	181.000
116.800	119.600	121.000	104.100	105.300
3445.300	3527.300	3569.600	3070.400	3104.900)	.Dim=c(104	5))
adj=c(
2	7
1	6	7	8	78
4
3	8	45	55	56	75
6
2	5	8	69	70	75	78
1	2	39	41	78
2	4	6	75
10	19
9	13	14	15	19	20
13	15
13
10	11	12	15	19	87	88
10	15
10	11	13	14
17	18	21	36	97	101
16	18
16	17	20	21
9	10	13	20	21	88
10	18	19	21
16	18	19	20	34	35	36	88
23
22	25	28	60
25	26
23	24	26	28	60	62	73
24	25	62	67	72	73	84
28
23	25	27	37	40	73
30	31
29	31	32	36	80	81	92	99
29	30	32	33
30	31	33	34	36	79	80	88
31	32	80	86	88
21	32	35	36	88
21	34	36	96	97
16	21	30	32	34	35	96	97	99
28	39	40	41
39	42
7	37	38	41	42
28	37	41	70	73	78
7	37	39	40	78
38	39
44
43	50	52	91
4	52	55
47
46	48	50	80	83	86	91
47	50	55	56	75	83
50
44	47	48	49	52	55	91
52
44	45	50	51	54	55
54
52	53
4	45	48	50	52	56
4	48	55	75
58	94
57	62	67	77	94	102	103
60	63	64
23	25	59	62	63	64	65
62
25	26	58	60	61	65	67
59	60	64
59	60	63	65	66
60	62	64	66
64	65
26	58	62	77	84
77	81	84	92	104
6	70	71	75	78	83	104
6	40	69	72	73	78	104
69	79	80	83	104
26	70	73	84	104
25	26	28	40	70	72
75
4	6	8	48	56	69	74	82	83
77
58	67	68	76	84	92	94	95	99
2	6	7	40	41	69	70
32	71	80
30	32	33	47	71	79	81	83	86	104
30	68	80	92	104
75	83
47	48	69	71	75	80	82
26	67	68	72	77	104
86	89
33	47	80	85	88	89	91
13	88
13	19	21	32	33	34	86	87	89
85	86	88	90	91
89	91
44	47	50	86	89	90
30	68	77	81	99
94	95	98	99	102	103
57	58	77	93	95	102
77	93	94	99
35	36	97
16	35	36	96	99	101
93	99
30	36	77	92	93	95	97	98	101
101
16	97	99	100
58	93	94	103
58	93	102
68	69	70	71	72	80	81	84
)
num=c(2	5	1	6	1	7	5	4	2	6	2	1	7	2	4	6	2	4	6	4	8	1	4	2	7	7	1	6	2	8	4	8	5	5	5	9	4	2	5	6	5	2	1	4	3	1	7	6	1	7
sumNumNeigh = 468
x=structure(.Data=c( 36.469	36.292	36.110	35.930	35.709
7.928	7.970	8.057	8.147	8.217
8.776	8.706	8.700	8.667	8.570
10.735	10.682	10.676	10.575	10.517
5.904	5.823	5.774	5.743	5.722
7.395	7.352	7.290	7.277	7.218
9.028	8.987	8.944	9.008	8.984
4.956	4.959	4.942	4.928	4.867
2.964	2.956	2.933	2.920	2.920
3.187	3.133	3.105	3.091	3.056
6.744	6.569	6.601	6.524	6.474
12.799	12.735	12.624	12.596	12.521
9.977	9.923	9.903	9.799	9.759
6.118	6.044	6.061	6.034	5.951
5.103	5.085	4.982	4.919	4.871
62.399	62.088	61.661	61.062	60.641
7.866	7.898	7.929	7.944	7.912
5.750	5.708	5.679	5.627	5.593
7.719	7.682	7.609	7.547	7.426
4.156	4.123	4.129	4.051	4.013
8.249	8.251	8.229	8.256	8.295
3.658	3.652	3.651	3.609	3.534
5.855	5.811	5.773	5.743	5.687
24.207	24.000	23.797	23.661	23.480
12.199	12.262	12.319	12.319	12.458
6.949	6.936	6.901	6.862	6.827
5.947	5.959	5.958	5.921	5.884
7.892	7.826	7.790	7.722	7.600
6.564	6.592	6.640	6.661	6.734
5.872	5.910	5.904	5.948	5.928
16.789	16.615	16.500	16.381	16.222
6.359	6.373	6.366	6.347	6.346
7.425	7.438	7.434	7.413	7.398
5.550	5.531	5.494	5.440	5.397
11.801	11.678	11.633	11.471	11.449
4.239	4.236	4.256	4.281	4.273
3.647	3.633	3.635	3.609	3.569
16.105	16.271	16.360	16.490	16.596
9.644	9.617	9.576	9.581	9.576
5.284	5.293	5.272	5.233	5.178
3.429	3.418	3.378	3.351	3.330
4.506	4.475	4.456	4.424	4.385
13.925	13.780	13.735	13.585	13.503
10.329	10.284	10.227	10.189	10.140
3.570	3.547	3.523	3.486	3.444
1.875	1.842	1.842	1.817	1.793
7.246	7.207	7.136	7.053	6.941
7.697	7.678	7.602	7.529	7.441
44.500	44.474	44.397	44.044	43.681
13.210	13.167	13.182	13.228	13.270
5.000	4.996	4.946	6.615	6.552
8.803	8.750	8.688	7.005	6.949
7.689	7.605	7.600	7.530	7.464
5.256	5.214	5.170	5.119	5.071
3.582	3.575	3.542	3.512	3.500
6.287	6.250	6.229	6.234	6.199
3.761	3.754	3.749	3.722	3.690
6.242	6.276	6.234	6.190	6.148
2.491	2.460	2.451	2.452	2.467
4.726	4.725	4.711	4.695	4.664
9.484	9.439	9.400	9.406	9.407
8.457	8.402	8.378	8.348	8.356
7.855	7.773	7.724	7.704	7.602
5.866	5.921	5.906	5.871	5.870
4.390	4.377	4.360	4.337	4.299
8.313	8.291	8.242	8.201	8.159
3.721	3.683	3.693	3.676	3.631
6.816	6.862	6.917	6.947	7.013
9.632	9.682	8.213	8.227	8.269
14.552	14.596	9.410	9.412	9.478
11.111	11.199	9.064	9.076	9.120
9.695	9.711	9.769	9.781	9.872
5.504	5.456	5.397	5.347	5.298
6.519	6.485	6.431	6.359	6.279
6.898	6.869	6.874	6.917	6.883
8.992	8.907	8.807	8.725	8.603
10.794	10.844	10.822	10.885	10.940
8.086	8.115	8.119	8.062	8.029
2.698	2.648	2.603	2.591	2.596
7.125	7.145	6.463	6.472	6.495
9.592	9.573	9.612	9.577	9.628
4.066	4.057	4.026	3.998	4.027
1.191	1.188	1.180	1.173	1.178
9.777	9.823	9.905	9.971	10.018
2.468	2.460	2.454	2.443	2.414
8.253	8.226	8.193	8.181	8.151
5.608	5.573	5.607	5.604	5.585
7.837	7.776	7.744	7.689	7.636
4.363	4.370	4.376	4.338	4.342
21.472	21.368	21.237	21.138	20.989
6.173	6.142	6.137	6.131	6.120
5.413	5.444	5.418	5.424	5.412
7.176	7.225	7.176	7.216	7.236
3.343	3.336	3.324	3.328	3.294
2.614	2.587	2.574	2.591	2.580
2.664	2.685	2.668	2.585	2.555
5.185	5.152	5.083	5.038	4.995
18.244	18.185	18.057	17.982	17.835
12.796	12.756	12.707	12.706	12.680
1.747	1.785	1.770	1.774	1.737
4.604	4.578	4.630	4.642	4.672
7.411	7.318	7.250	7.168	7.107
4.243	4.226	4.214	4.211	4.197
118.931	118.722	128.140	128.137	128.035 )	.Dim=c(104	5)))
[truncated: 54 more columns]
